# Supplementary material for: Enhancing the reverse transcriptase function in Taq polymerase via AI-driven multiparametric rational design
Source: Front Bioeng Biotechnol. 2024 Dec 10;12:1495267. doi: 10.3389/fbioe.2024.1495267 (PMC11666352; doi:10.3389/fbioe.2024.1495267)
Supplement: Supplementary file 1 [file DataSheet1.zip]

Archive with 9 entries (9 files):
- Figure S1.PPTX
- Figure S2.PPTX
- Figure S3.DOCX
- Figure S4.PPTX
- Table S1.DOCX
- Table S2.XLSX
- Table S3.XLSX
- Table S4.DOCX
- Table S5.DOCX
