# Supplementary material for: Enhancing the reverse transcriptase function in Taq polymerase via AI-driven multiparametric rational design
Source: Front Bioeng Biotechnol. 2024 Dec 10;12:1495267. doi: 10.3389/fbioe.2024.1495267 (PMC11666352; doi:10.3389/fbioe.2024.1495267)
Supplement: Supplementary file 1 [file DataSheet1.zip › Table S3.XLSX]

## Sheet: Sheet1
Position	Mutation	Variants	RT/nonRT	RT/nonRT ratio	Ref	Alt	Ref vol.	Vol. change	Ref pol.	Pol. change	Charge change	Arom. change
507	E507D	E507D	nonRT	0/1	E	D	138.4	-27.3	12.3	0.7	"-"	no
	E507K	E507K; E507K-A570G-M747Q; E507K-A570T-M747Q; E507K-D578E; E507K-D732N; E507K-R536K-R660V	both	5/1	E	K	138.4	30.2	12.3	-1	"-" to "+"	no
	E507Q	E507Q; E507Q-D578S-I614M; E507Q-D578S-R728Q; E507Q-S515N-D578S	both	3/1	E	Q	138.4	5.4	12.3	-1.8	"-" to "0"	no
	E507R	E507R-R573K-E708Q	nonRT	0/1	E	R	138.4	35	12.3	-1.8	"-" to "+"	no
515	S515D	S515D; S515D-K540M	nonRT	0/2	S	D	89	22.1	9.2	3.8	"0" to "-"	no
	S515F	S515F	nonRT	0/1	S	F	89	100.9	9.2	-4	"0"	acquisition
	S515N	E507Q-S515N-D578S; S515N; S515N-M747S	both	1/2	S	N	89	25.1	9.2	2.4	"0"	no
536	R536K	E507K-R536K-R660V	nonRT	0/1	R	K	173.4	-4.8	10.5	0.8	"+"	no
540	K540M	S515D-K540M	nonRT	0/1	K	M	168.6	-5.7	11.3	-5.6	"+" to "0"	no
570	A570G	E507K-A570G-M747Q	RT	1/0	A	G	88.6	-28.5	8.1	0.9	"0"	no
	A570T	E507K-A570T-M747Q	RT	1/0	A	T	88.6	27.5	8.1	0.5	"0"	no
573	R573K	E507R-R573K-E708Q; R573K-D578N	nonRT	0/2	R	K	173.4	-4.8	10.5	0.8	"+"	no
578	D578E	E507K-D578E	RT	1/0	D	E	111.1	27.3	13	-0.7	"-"	no
	D578H	D578H-M747Q	RT	1/0	D	H	111.1	42.1	13	-2.6	"-" to "+"	acquisition
	D578K	D578K	RT	1/0	D	K	111.1	57.5	13	-1.7	"-" to "+"	no
	D578N	D578N; D578N-V783I; R573K-D578N	both	2/1	D	N	111.1	3	13	-1.4	"-" to "0"	no
	D578Q	D578Q-D732N	RT	1/0	D	Q	111.1	32.7	13	-2.5	"-" to "0"	no
	D578S	D578S-R728Q-M747Q; D578S-R728Q-M747V; E507Q-D578S-I614M; E507Q-D578S-R728Q; E507Q-S515N-D578S	both	2/3	D	S	111.1	-22.1	13	-3.8	"-" to "0"	no
	D578W	D578W	RT	1/0	D	W	111.1	116.7	13	-7.6	"-" to "0"	acquisition
586	V586N	V586N-M747T	nonRT	0/1	V	N	140	-25.9	5.9	5.7	"0"	no
614	I614M	E507Q-D578S-I614M	RT	1/0	I	M	166.7	-3.8	5.2	0.5	"0"	no
626	E626K	E626K	nonRT	0/1	E	K	138.4	30.2	12.3	-1	"-" to "+"	no
639	H639A	H639A	nonRT	0/1	H	A	153.2	-64.6	10.4	-2.3	"+" to "0"	loss
	H639F	H639F	nonRT	0/1	H	F	153.2	36.7	10.4	-5.2	"+" to "0"	aromatic*
	H639Y	H639Y	nonRT	0/1	H	Y	153.2	40.4	10.4	-4.2	"+" to "0"	aromatic*
660	R660S	R660S	nonRT	0/1	R	S	173.4	-84.4	10.5	-1.3	"+" to "0"	no
	R660V	E507K-R536K-R660V; R660V	nonRT	0/2	R	V	173.4	-33.4	10.5	-4.6	"+" to "0"	no
667	F667A	F667A	nonRT	0/1	F	A	189.9	-101.3	5.2	2.9	"0"	loss
	F667I	F667I-R728N-M747S	nonRT	0/1	F	I	189.9	-23.2	5.2	0	"0"	loss
	F667M	F667M	nonRT	0/1	F	M	189.9	-27	5.2	0.5	"0"	loss
	F667Y	F667Y	nonRT	0/1	F	Y	189.9	3.7	5.2	1	"0"	aromatic
707	I707L	I707L	nonRT	0/1	I	L	166.7	0	5.2	-0.3	"0"	no
708	E708D	E708D	nonRT	0/1	E	D	138.4	-27.3	12.3	0.7	"-"	no
	E708L	E708L	nonRT	0/1	E	L	138.4	28.3	12.3	-7.4	"-" to "0"	no
	E708Q	E507R-R573K-E708Q; E708Q-D732N	both	1/1	E	Q	138.4	5.4	12.3	-1.8	"-" to "0"	no
728	R728N	F667I-R728N-M747S	nonRT	0/1	R	N	173.4	-59.3	10.5	1.1	"+" to "0"	no
	R728Q	D578S-R728Q-M747Q; D578S-R728Q-M747V; E507Q-D578S-R728Q	nonRT	0/3	R	Q	173.4	-29.6	10.5	0	"+" to "0"	no
732	D732N	D578Q-D732N; D732N; E507K-D732N; E708Q-D732N	RT	4/0	D	N	111.1	3	13	-1.4	"-" to "0"	no
742	E742K	E742K-A743R	RT	1/0	E	K	138.4	30.2	12.3	-1	"-" to "+"	no
743	A743R	E742K-A743R	RT	1/0	A	R	88.6	84.8	8.1	2.4	"0" to "+"	no
747	M747D	M747D	nonRT	0/1	M	D	162.9	-51.8	5.7	7.3	"0" to "-"	no
	M747E	M747E	nonRT	0/1	M	E	162.9	-24.5	5.7	6.6	"0" to "-"	no
	M747Q	D578H-M747Q; D578S-R728Q-M747Q; E507K-A570G-M747Q; E507K-A570T-M747Q; M747Q	both	4/1	M	Q	162.9	-19.1	5.7	4.8	"0"	no
	M747S	F667I-R728N-M747S; S515N-M747S	nonRT	0/2	M	S	162.9	-73.9	5.7	3.5	"0"	no
	M747T	V586N-M747T	nonRT	0/1	M	T	162.9	-46.8	5.7	2.9	"0"	no
	M747V	D578S-R728Q-M747V	nonRT	0/1	M	V	162.9	-22.9	5.7	0.2	"0"	no
783	V783I	D578N-V783I	RT	1/0	V	I	140	26.7	5.9	-0.7	"0"	no
Supplementary Table S3. The table summarizes the information on changes in such physicochemical properties as aa residues volume, charge, aromaticity, and polarity resulting from substitutions evaluated in experimental studies. The table contains the following columns: Position - the mutated Taq pol position; Mutation - the particular aminoacid substitution; Variants - Taq pol mutated variants co…
BMC Bioinformatics	Volume: van der Waals volume scale as detailed in "ProteinVolume: calculating molecular van der Waals and void volumes in proteins" by Chen and Makhatadze (2015).
ExPASy	Polarity: Polarity scale from "ProtScale Tool: Polarity" by Zimmerman et al. (1968).
